# Supplementary material for: Monoolein-Based Wireless Capacitive Sensor for Probing Skin Hydration
Source: Sensors (Basel). 2024 Jul 10;24(14):4449. doi: 10.3390/s24144449 (PMC11280606; doi:10.3390/s24144449)
Supplement: Supplementary file 1 [file sensors-24-04449-s001.zip]

Archive with 1 entries (1 files):
- sensors-3050076-supplementary.pdf
